# Supplementary material for: TGF-β1 Facilitates TAp63α Protein Lysosomal Degradation to Promote Pancreatic Cancer Cell Migration
Source: Biology (Basel). 2021 Jun 28;10(7):597. doi: 10.3390/biology10070597 (PMC8301043; doi:10.3390/biology10070597)
Supplement: Supplementary file 1 [file biology-10-00597-s001.zip]

Archive with 1 entries (1 files):
- biology-1202996-supplementary.pdf
